# Supplementary material for: Restored Fyn Levels in Huntington’s Disease Contributes to Enhanced Synaptic GluN2B-Composed NMDA Receptors and CREB Activity
Source: Cells. 2022 Sep 29;11(19):3063. doi: 10.3390/cells11193063 (PMC9563007; doi:10.3390/cells11193063)
Supplement: Supplementary file 1 [file cells-11-03063-s001.zip]

Archive with 1 entries (1 files):
- cells-1925584-supplementary.pdf
